# Supplementary material for: Harvesting the Spin–Orbit Interaction of Light to Generate Helicity‐Dependent Complex Rotational Motion in Optically Trapped Mesoscopic Matter
Source: Nanophotonics. 2026 Feb 24;15(5):e70034. doi: 10.1002/nap2.70034 (PMC12965037; doi:10.1002/nap2.70034)
Supplement: Supplementary file 1 — Supporting Information S1 [file NAP2-15-e70034-s001.zip]

Archive with 12 entries (12 files):
- Suppley_mat.tex
- dgruyter.sty
- Fig_4_SM.png
- Fig_2_SM.png
- Fig_3_SM.png
- Fig_5_SM.png
- Fig_1_SM.png
- Fig_6_SM.png
- Fig_7_SM.png
- Fig_8_SM.png
- Fig_9_SM.png
- Supplementary_Material_updated.pdf
