# Supplementary material for: Harvesting the Spin–Orbit Interaction of Light to Generate Helicity‐Dependent Complex Rotational Motion in Optically Trapped Mesoscopic Matter
Source: Nanophotonics. 2026 Feb 24;15(5):e70034. doi: 10.1002/nap2.70034 (PMC12965037; doi:10.1002/nap2.70034)
Supplement: Supplementary file 2 — Supporting Information S2 [file NAP2-15-e70034-s002.zip]

Archive with 15 entries (14 files):
- Videos/
- Videos/Video_1.mp4
- Videos/Video_2.mp4
- Videos/Video_3.mp4
- Videos/Video_4.mp4
- Videos/Video_5.mp4
- Videos/Video_6.mp4
- Videos/Video_7.mp4
- Videos_gif_files/Video_1_gif.gif
- Videos_gif_files/Video_2_gif.gif
- Videos_gif_files/Video_3_gif.gif
- Videos_gif_files/Video_4_gif.gif
- Videos_gif_files/Video_5_gif.gif
- Videos_gif_files/Video_6_gif.gif
- Videos_gif_files/Video_7_gif.gif
